# Supplementary material for: Factors associated with aspirin resistance in diabetic patients: A metabolic and inflammatory profile analysis
Source: PLoS One. 2025 Sep 11;20(9):e0332323. doi: 10.1371/journal.pone.0332323 (PMC12425219; doi:10.1371/journal.pone.0332323)
Supplement: S1 File — (XLSX) [file pone.0332323.s001.xlsx]

## Sheet: sheet1
		Raw Data
Gender	Age	BMI	FBG mmol/L	course of disease	GSP umol/L	LDL-C mmol/L	HDL-C mmol/L	TG mmol/L	mAlb	CysC mg/L	urine creatinine (mg/ml)	Urinary 11dhTxB2(pg/ml)	Before	urine creatinine(mg/ml) after	Urinary 11dhTxB2) After	After	hs-crp(mg/L)	tnf-a(pg/ml)	ins(uIU/ml)	HOMA	Δ11dhTxB2（%）	il6(pg/ml)
female	76	23.14	3.7		219	1.44	0.59	0.91	＞150	1	1.59	1722.42	1083.28	1.44	1399.62	971.958	0.94	12.4	6.3	1.036	10.2766	16.4		1
male	44	24.32	3.9		171	2.33	0.57	0.91	150	2.1	0.28	496.61	1773.61	0.56	563.32	1005.93	0.56		6.32	1.09547	43.2835			1
male	74	25.18	4.1		206	2.24	1.14	1.03	＜10	1.13	0.99	5192.26	5244.71	1.23	2120.32	1723.84	0.12	7.92	4.19	0.763511	67.1319	3.28		1
female	76	22.73	4.2		192	2.2	1.14	2.61	10	1.65	0.61	1484.78	2434.07	0.78	896.32	1149.13	0.32		4.25	0.793333	52.7898			1
female	79	18.94	4.3		166	1.2	2.11	0.57	10	1.35	0.79	4885.29	6183.91	1.65	1865.32	1130.5	0.54		5.54	1.05876	81.7187			1
male	59	18.34	4.4		185	1.51	1.92	0.47	10	2.1	1.63	2394.77	1469.18	1.35	1456.32	1078.76	0.36		6.36	1.24373	26.5745			1
female	59	25.03	4.6		179	1.12	0.98	0.86	＞150	0.84	3.36	6226.73	1853.19	2.26	2654.32	1174.48	0.222	20.1	6.95	1.42089	36.6241	2.09		1
female	71	20.7	4.6		214	1.15	1.41	1.56	＜10	0.99	1	1347.77	1347.77	0.87	986.32	1133.7	0.36	5.68	7.29	1.4904	15.8832	7.28		1
male	77	24.19	4.7		173	1.21	1.12	0.46	10	1.19	2.57	507.26	197.377	1.65	236.25	143.182	0.046		7.02	1.4664	27.4579			1
female	69	23.42	4.8		142	2.56	1.19	0.97	＜10	0.89	1.6	2106.92	1316.83	1.23	1423.32	1157.17	0.059	6.91	11	2.34667	12.1242	7.43		1
female	65	22.03	4.8		178	2.08	0.94	1.09	＜10	0.9	2.92	1118.63	383.092	1.65	300	181.818	0.068	10.6	5.4	1.152	52.5393	4.23		1
female	56	26.52	4.8		160	1.19	1.02	1.19	＜10	0.75	0.92	597	648.913	1.32	456.32	345.697	0.906	5.44	7.7	1.64267	46.7268	5.01		1
female	71	22.03	4.8		203	2.82	1.09	1.46	10	0.85	0.54	341.74	632.852	1.32	452.32	342.667	0.36	9.1	5.82	1.2416	45.8536	6.05		1
male	62	29.76	4.8		142	2.03	0.91	1.05	150	1.05	2	1339.45	669.725	1.46	777.65	532.637	0.26	10.3	4.82	1.02827	20.4693	75.5		1
male	39	20.36	4.8		128	2.23	0.89	6.9	10	0.84	2	2123.4	1061.7	1.63	1023.32	627.804	0.15	16.6	9.45	2.016	40.8681	7.45		1
female	69	20.43	4.8		163	1.37	1.08	1.75	10	1.05	0.74	1618.94	2187.76	1.33	1432.02	1076.71	0.33		3.32	0.708267	50.7849			1
male	47	20.14	4.9		138	3.5	0.74	1.62	＜10	1.65	0.46	1500.05	3260.98	0.99	859.98	868.667	0.16	8.46	13	2.83111	73.3618	3.63		1
male	67	21.16	4.9		204	1.76	1.29	1.14	＜10	1.28	0.62	757.19	1221.27	0.88	654.32	743.545	0.14	16.6	3.2	0.696889	39.1172	3.65		1
male	53	28.21	4.9		174	2.41	1.09	2.02	＜10	1.41	2.5	2035.75	814.3	0.99	622.32	628.606	0.44	41.7	7.24	1.57671	22.8041	31.7		1
male	47	24.32	4.9		137	2.65	0.89	2.88	30	1.36	2.72	5088.53	1870.78	1.65	2363.47	1432.41	0.36		4.65	1.01267	23.4328			1
female	50	20.36	5		153	3.59	1.22	1.36	＜10	0.77	0.39	300	769.231	0.69	300	434.783	0.182	4.67	10.5	2.33333	43.4783	1.63		1
male	52	25.25	5		171	2.31	0.89	1.04	＜10	0.72	2.13	1343.33	630.671	1.36	654.55	481.287	0.26	4.87	6.08	1.35111	23.6866	2.72		1
female	72	22.06	5		140	2.29	0.82	1.85	＜10	0.65	1.17	2802.67	2395.44	1.53	1596.02	1043.15	0.136	5.57	6.09	1.35333	56.4527	8.2		1
male	69	24.57	5.1		163	3.1	1.27	2.28	＜10	1.2	1.25	3221.28	2577.02	1.3	1653.25	1271.73	0.12	9.03	8.34	1.8904	50.6512	6.61		1
male	60	23.67	5.1		207	3.13	1.07	1.43	＞150	1.29	3.12	4557.21	1460.64	2.32	2659.25	1146.23	0.451	38.8	10	2.26667	21.5258	9.3		1
male	58	19.95	5.1		214	4.26	2.04	1.54	10	1.02	1.01	1021.62	1011.5	1.25	1236.32	989.056	0.461	9.5	1.82	0.412533	2.21936	0.91		1
male	59	20.14	5.1		183	1.25	1.12	0.73	10	0.83	1.13	878.6	777.522	1.22	766.36	628.164	0.36		2.36	0.534933	19.2095			1
female	75	24.82	5.2		145	2.14	0.67	2.18	＜10	1.04	0.72	1214.27	1686.49	0.88	1000.36	1136.77	0.726	6.46	19.6	4.52978	32.5952	2.77		1
female	65	27.43	5.2		175	1.23	1.3	1.01	＜10	0.78	1.3	2143.78	1649.06	1.23	1654.25	1344.92	0.762	12.3	5.29	1.22258	18.4434	5.94		1
female	67	21.7	5.2		195	2.96	1.48	2.1	30	0.78	0.85	1032.16	1214.31	0.95	1112.41	1170.96	0.36		3.21	0.741867	3.56977			1
male	69	29.3	5.2		175	1.06	1.03	2.41	10	2.45	1.04	795.58	764.981	1.03	563.32	546.913	0.22		2.15	0.496889	28.5064			1
female	71	24.39	5.3		177	1.63	0.81	2.21	＜10	0.9	0.94	766.43	552.39	1.32	659.36	499.515	0.208	5.76	13.4	3.15644	9.57201	4.2		1
male	54	25.44	5.3		202	2.95	1.13	1.69	10	0.86	1.82	2501.4	1374.4	1.56	2032.14	1302.65	0.945	10.5	5.3	1.24844	5.21988	2.63		1
female	61	20.83	5.3		381	1.73	0.89	2.3	150	1.36	0.58	863.37	1488.57	0.32	342.56	1070.5	0.39	28.6	9.54	2.2472	28.0853	4.38		1
male	49	21.61	5.4		160	2.65	0.86	1.7	＜10	1.35	3.57	1972.05	815.35	2.03	1423.32	701.143	0.26	25.5	9.66	2.3184	14.0071	16.6		1
female	55	24.22	5.4		179	3.12	1.37	0.94	10	0.81	1.98	3158.13	1595.02	2.14	2365.14	1105.21	0.34		4.52	1.0848	30.7088			1
male	70	27.04	5.4		183	1.59	0.93	1.21	10	1.18	0.84	2649.82	3154.55	1.2	1756.32	1463.6	0.46		2.36	0.5664	53.6035			1
male	72	20.58	5.5		195	1.93	1.04	0.9	＜10	0.82	0.43	300	697.674	0.56	312.47	557.982	0.98	4.23	5.14	1.25644	20.0226	5.41		1
female	72	23.73	5.5		175	2.23	1.07	1.04	＜10	0.79	0.69	916.83	1328.74	0.54	542.15	1003.98	0.342	12.8	6.79	1.65978	24.441	3.16		1
female	45	25.39	5.5		161	3.27	0.87	1.94	＜10	0.77	1.83	1401.6	765.902	1.87	1032.25	552.005	0.668	6.82	9.36	2.288	27.9274	2.15		1
male	67	22.27	5.5		159	2.48	1.26	0.99	＜10	0.95	2.62	3784.28	1444.38	2.36	2654.32	1124.71	0.18	6.22	2.7	0.66	22.1319	8.75		1
male	56	29.93	5.5		187	2.42	0.66	1	＜10	1.54	2.6	5406.35	2079.37	2.3	3256.32	1415.79	0.68	8.35	17.6	4.30222	31.9123	5.18		1
female	51	22.77	5.5		194	1.79	1.23	1.25	10	1.36	0.76	979.31	1288.57	0.84	874.25	1040.77	0.42		3.2	0.782222	19.2301			1
female	61	20.81	5.5		184	2.25	1.72	1.48	10	0.68	0.58	1445.87	2492.88	0.63	1233.26	1957.56	0.26		2.65	0.647778	21.4741			1
male	60	26.12	5.6		184	2.74	1.06	1.04	＜10	0.95	2.62	6716.31	2563.48	1.65	1523.25	923.182	0.113	9.67	9.3	2.31467	63.9871	1.15		1
female	54	25.74	5.6		221	3.36	1.31	2.41	10	1.58	1.15	1473.11	1280.97	1.25	1002.24	801.792	0.32	18.6	6.02	1.49831	37.4072	4.9		1
female	65	19.56	5.6		244	2.46	1.61	1.59	10	0.86	0.44	517	1175	0.65	523.32	805.108	0.26		4.65	1.15733	31.4802			1
male	69	21	5.6		236	1.46	0.8	1.45	30	3.36	0.39	887.42	2275.44	0.63	654.32	1038.6	0.24		6.33	1.57547	54.3559			1
female	55	24.98	5.7		211	1.85	1.32	2.46	150	0.59	1.52	3138.78	2064.99	1.43	2065.13	1444.15	0.266	16.7	4.13	1.04627	30.0651	2.67		1
female	61	24.03	5.7		242	2.09	1.14	1.7	150	0.96	0.64	1268.58	1982.16	0.86	932.15	1083.9	0.559	14.4	3.79	0.960133	45.3174	2.68		1
male	68	22.46	5.7		211	2.64	0.78	2.31	10	1	0.52	433.02	832.731	0.46	231.36	502.957	0.35		4.54	1.15013	39.6015			1
male	46	26.2	5.7		205	2.6	0.75	1.51	30	1.05	1.2	810.16	675.133	1.36	411.25	302.39	0.24		5.65	1.43133	55.2104			1
male	59	28.89	5.7		189	1.64	0.87	3.06	10	0.85	5.17	3551.89	687.019	3.36	2032.14	604.804	0.19		4.02	1.0184	11.967			1
male	53	24.68	5.8		185	2.01	1.15	2.33	＜10	0.98	1.5	1120.75	747.167	1.42	965.36	679.831	0.978	7.45	5.17	1.33271	9.01214	1.08		1
male	47	27.38	5.8			2.26			＜10	1.36	2.35	4540.86	1932.28	1.21	1619.01	1338.02	0.362	9.9	10.1	2.60356	30.7541	5.27		1
female	58	26.67	5.8		203	2.96	1.41	0.82	＜10	0.7	0.15	624.6	4164	2.3	5575.58	2424.17	0.88	6.45	6.42	1.65493	41.7828	11.5		1
male	54	22.6	5.9		298	1.98	1.01	0.82	＜10	0.79	1.04	2398.98	2306.71	0.58	843.15	1453.71	0.36	7.5	2.57	0.673911	36.9793	16.1		1
male	50	41.95	5.9		173	4.71	0.94	1.6	＞150	1.01	3.54	10048.9	2838.68	3.14	6491.71	2067.42	0.47	12	16.2	4.248	27.1696	8.68		1
female	72	18.98	5.9		209	1.28	1.34	1.11	＜10	1.1	0.88	2109.35	2396.99	1.24	1563.28	1260.71	0.179	20.8	19.3	5.06089	47.4044	5.52		1
male	76	21.91	5.9		186	2.36	0.93	3.25	10	0.98	1.18	2700.27	2288.36	1.25	1732.65	1386.12	0.75	7.35	4.75	1.24556	39.4275	3.89		1
male	46	25.99	6		154	1.36	0.82	3.74	＜10	0.93	2.53	2702.09	1204.3	2.14	2363.21	1104.3	0.16	21.1	14.8	3.94667	8.30327	2.77		1
male	65	26.75	6		132	1.57	0.92	2.81	＜10	0.91	0.94	2419.4	2573.83	1.2	1654.21	1378.51	0.99	15.5	11.2	2.98667	46.4414	4.97		1
male	44	26.45	6		182	3.71	0.77	3.84	＜10	0.86	2.18	5105.78	2342.1	1.65	1725.14	1045.54	0.24	30.3	16	4.26667	55.3589	7.27		1
female	72	23.32	6		172	2.74	1.16	1.12	＜10	1.06	1.58	5200.07	3291.18	1.35	1658.47	1228.5	0.26	10.9	11.6	3.09333	62.6731	6.16		1
male	58	28.2	6		184	2	1.11	1.92	10	0.74	1.9	2288.17	1068.02	2.14	2032.14	949.598	0.199	11.6	6.88	1.83467	11.088	5.36		1
male	73	24.61	6		199	2.12	0.87	1.25	10	1.12	1.56	8483.16	5437.92	1.66	5636.47	3395.46	0.322		6.32	1.68533	37.5595			1
																					31.1172
																					20.7205
																					46.2944
male	58	24.65	6.2	8	246	1.94	0.68	1.2	＜10	1.09	1.39	1021.75	735.072	0.75	415.89	554.52	0.146	7.78	10	2.75556	24.5625	18.4	1	2
male	75	25.25	6.2	13	175	1.79	0.96	2.01	＜10	0.92	1.27	1960.7	1543.86	1.35	1563.32	1158.01	0.638	4.59	7.3	2.01156	24.9922	2.41	1	2
male	58	21.45	6.2	9	193	2.81	0.64	1.66	＜10	2.36	2.37	3083.7	1301.14	2.14	2532.02	1183.19	0.198	24.1	4.36	1.20142	9.06531	4.13	1	2
male	68	25	6.2	7	188	1.92	1.67	0.9	＜10	1.76	2.01	4615.39	2296.21	1.98	2514.32	1269.86	1.5	4.45	4.91	1.35298	44.6977	3.1	1	2
male	70	26.64	6.3	15	212	2.29	0.73	2.57	＜10	1.93	0.48	1137.39	2369.56	0.45	316.16	702.578	0.63	5.54	8.04	2.2512	70.3499	1.84	1	2
male	57	27.63	6.3	10	238	2.4	1.48	0.65	10	1.08	1.39	995.52	716.201	1.42	812.25	572.007	0.041		15.65	4.382	20.1332		1	2
female	70	20.76	6.3	7	216	1.91	1.23	1.14	30	1.98	1.66	2402.85	1447.5	1.32	1586.03	1201.54	0.57		12.35	3.458	16.9922		1	2
male	57	26.32	6.4	12	484	2.98	0.91	1.26	＜10	0.92	1.94	7589.54	3912.13	2.58	3732.45	1446.69	1.02	11	3.76	1.06951	63.0205	1.68	1	2
male	61	26.99	6.4	9	232	2.21	1.28	2.66	＜10	0.7	3.21	2673.87	832.981	2.37	1055.91	445.532	0.096	3.42	9.52	2.70791	46.5136	2.45	1	2
male	55	24.14	6.5	6	183	2.03	1.28	0.93	＜10	0.99	1.46	398.11	272.678	1.2	298.65	248.875	0.225	4.31	14.3	4.13111	8.72937	0.659	1	2
male	68	24.98	6.5	12	237	1.84	0.75	1.89	10	1.62	0.7	1580.93	2258.47	0.82	1100.27	1341.79	0.65		5.36	1.54844	40.5885		1	2
male	67	22.57	6.6	9	219	2.77	1.08	0.78	10	2.34	1.87	1288.96	689.283	1.65	1065.24	645.6	0.42	9.41	10.5	3.08	6.33751	11.3	1	2
male	71	25.65	6.6	18	243	2.45	1.64	1.03	10	2.54	0.81	2146.62	2650.15	1.25	1736.25	1389	0.56		8.65	2.53733	47.5878		1	2
male	59	24.07	6.8	16	186	3.21	0.68	2.03	＜10	1.98	2.34	5645.97	2412.81	2.01	3000.32	1492.7	0.47	15.6	14.6	4.41244	38.1345	10.8	1	2
female	72	26.19	6.9	14	217	2.43	1.22	1.62	＜10	1.56	1.72	2742.86	1594.69	1.28	1006.97	786.695	0.65	26.5	10	3.06667	50.6677	30.3	1	2
male	60	20.45	6.9	15	656	1.57	0.91	0.66	10	0.56	1.17	1873.24	1601.06	1.25	1432.65	1146.12	0.65	5.01	2.27	0.696133	28.4149	2.26	1	2
female	53	24.36	7.3	9	215	4.15			＜10	2.44	0.36	869.4	2415	0.65	652.14	1003.29	0.76	6.42	7.91	2.56636	58.4558	0.988	1	2
female	74	25.21	7.6	12	179	3.1	1.23	1.11	＞150	2.68	1.56	3634.48	2329.79	1.62	2132.32	1316.25	0.95	7.5	8.89	3.00284	43.5037	3.55	1	2
male	70	23.05	8	8	284	2.65	0.95	1.59	10	1.4	0.61	827.34	1356.3	0.75	658.14	877.52	0.36		8.45	3.00444	35.3002		1	2
female	77	26.99	8.4	19	393	2.37	0.84	1.61	＞150	1.14	1.12	2324.42	2075.38	0.66	628.19	951.803	0.6	8.6	5.7	2.128	54.1383	5.26	1	2
male	68	26.65	8.4	7	240	2.16	1.04	1.04	10	2.14	0.69	1000.76	1450.38	0.74	756.02	1021.65	0.039	4.3	2.33	0.869867	29.5598	2.85	1	2
female	81	23.79	8.4	22	326	2.36				2.06	0.43	999.57	2324.58	0.52	626.68	1205.15	0.84		6.65	2.48267	48.1561		1	2
female	65	30.58	8.7	21	343	3.16	0.87	41.39	150	0.95	1.17	3979.26	3401.08	1.56	2056.36	1318.18	0.93	10.8	5.14	1.98747	61.2423	4.91	1	2
male	76	23.92	10.9	18	377	2.63	0.75	1.6	30	1.19	0.98	851.9	869.286	0.94	799.32	850.34	1.39	7.58	19.3	9.34978	2.17941	2.6	1	2
male	71	25.83	9.2	8	258	2.57	0.8	1.04	＞150	1.23	0.49	300	612.245	0.84	426.32	507.524	0.339	11.9	4.41	1.8032	17.1044	12.3	1	2
female	75	26.67	9.2	11	292	3.47	0.9	2.93	＞150	1.21	1.83	1913.8	1045.79	1.69	1456.32	861.728	0.443	4.9	10.6	4.33422	17.6005	3.9	1	2
female	73	25.03	9.5	19	226	3.72	1.47	2.19	150	1.07	1.49	4849.32	3254.58	1.98	2564.32	1295.11	1.32	17.7	4.77	2.014	60.2065	74.2	1	2
female	61	24.01	9.7	14	436	3.65	1	1.12	＜10	1.67	1.51	3159.64	2092.48	1.56	1878.35	1204.07	0.221	6.42	8.16	3.51787	42.4572	2.9	1	2
male	49	26.65	9.7	17	386	3.49	0.98	0.8	＜10	1.91	0.86	3151.03	3663.99	1.44	1735.65	1205.31	0.613	5.97	16.7	7.19956	67.1038	2.24	1	2
male	56	25.45	10.4	14	320	2.59	1.93	1.15	＜10	1.19	1.73	9006.56	5206.1	1.26	1059.98	841.254	1.12	7.97	2.34	1.0816	83.841	1.21	1	2
male	55	25.35	10.4	10	236	2.51	1.07	2.21	＜10	0.81	1.6	3095.78	1934.86	1.5	2132.25	1421.5	0.84	18.6	6.7	3.09689	26.5322	7.93	1	2
female	60	27.65	10.4	11	375	4.31	1.14	2.22	10	0.79	2.07	2226.27	1075.49	1.78	1653.24	928.787	0.151	6.52	5.42	2.50524	13.6408	3.83	1	2
male	51	24.97	10.8	8	278	3.03	0.77	1.92	＜11	0.89	0.83	1070.65	1289.94	0.88	1120.29	1273.06	0.55	12.6	5.65	2.712	1.30882	44.3	1	2
female	64	24.35	10.9	22	551	3.13	2.06	0.54	150	0.72	2.19	5508.39	2515.25	2.32	3265.32	1407.47	0.54		4.32	2.0928	44.0426		1	2
female	62	24.3	23.4	18	311	3.34	2.32	1.72	＜10	1.77	0.37	1255.29	3392.68	0.76	881.14	1159.39	0.864	6.83	6.72	6.9888	65.8265	23.6	1	2
female	68	23.59	11.7	16	322	2.76	0.9	2.21	＞150	1.94	0.72	1586.93	2204.07	1.12	761.58	679.982	0.67	19.2	6.78	3.5256	69.1488	5.26	1	2
female	60	23.05	12.3	17	431	2.65	0.7	1.03	＜10	1.59	0.46	1220.64	2653.57	0.54	731.65	1354.91	0.453	4.23	3.71	2.02813	48.9401	2.45	1	2
male	47	27.66	13.6	16	505	3.65	1.18	0.86	＜10	1.59	2.42	9614.24	3972.83	0.98	1425.32	1454.41	1.02	4.7	7.35	4.44267	63.3911	7.32	1	2
female	54	24.55	15	14	509	3.77	0.82	1.88	＜10	1.76	0.61	1238.77	2030.77	1.32	1643.25	1244.89	0.875	4.89	0.441	0.294	38.6988	3.34	1	2
male	34	25.39	15.4	4	409	3.17	0.88	0.88	＜10	0.61	3.82	5571.98	1458.63	3.65	3649.24	999.792	0.127	8.42	3.15	2.156	31.457	5.36	1	2
female	74	24.99	16.1	20	499	3.59	0.55	4.55	150	1.96	0.5	705.78	1411.56	0.63	521.22	827.333	0.36		5.65	4.04289	41.3887		1	2
female	65	25.97	9.1	15	366	2.68	0.95	2.34	＜10	2.3	1.04	2575.56	2476.5	1.23	1635.26	1329.48	0.628	8.75	16.7	6.75422	46.3162	2.63	1	2
female	58	25.76	6.5	19	227	2.67	1.31	1.21	＜10	2.14	1.93	5365.33	2779.96	2.03	4325.01	2130.55	0.728	4.58	15.4	4.44889	23.3606	3.93	2	2
female	85	26.96	7.1	20	465	3.26	1.65			2.36	0.58	2224.56	3835.45	0.66	1536.02	2327.3	0.74		5.65	1.78289	39.3212		2	2
male	60	25.95	8.9	13	227	3.27	0.83	2.38	＜10	1.09	1.09	5144.3	4719.54	1.14	3207.98	2814.02	0.578	5.45	17	6.72444	40.3752	4.07	2	2
female	77	27.53	9.5	17	289	2.63	0.88	1.36	＜10	0.96	0.31	3932.53	12685.6	0.99	3378.85	3412.98	1.36	4.74	5.35	2.25889	73.0956	2.53	2	2
male	53	27.91	9.6	13	421	4.25	1.09	1.97	＜10	1.06	1.76	6503.33	3695.07	1.67	3401.79	2037	0.77	9.72	7.36	3.14027	44.8725	5.54	2	2
male	53	25.1	11.5	16	545	2.92	0.69	1.6	＜10	1.08	1.7	7377.9	4339.94	1.56	4852.3	3110.45	0.89	11.6	6.86	3.50622	28.3297	1.36	2	2
male	57	30.81	11.7	15	456	4.41	0.69	3.37	＞150	0.97	1.52	11729.6	7716.84	1.64	5464.3	3331.89	0.725	17.8	7.91	4.1132	56.8231	4.26	2	2
female	60	26.17	12	18	349	2.32	1.2	1.64		0.74	1.42	4811.21	3388.18	1.36	4009.84	2948.41	0.85	10.8	10.2	5.44	12.9794	5.4	2	2
male	67	26.14	21.2	19	426	3.51	1.07	1.14	＜10	1.07	0.76	4979.79	6552.36	0.88	3526.14	4006.98	0.75	12	6.43	6.05849	38.8468	2.63	2	2
female	57	20.75	12.4	17	332	3.43	1.94	1.02		1.98	0.54	3233.82	5988.56	0.67	2003.14	2989.76	0.65	6.23	5.83	3.21298	50.0754	1.52	2	2
male	71	26.05	9.2	22	341	2.14	1.3	0.87	10	1.24	0.45	2202.96	4895.47	3.2	4885.46	1526.71	0.78	9.23	6.78	2.77227	68.8139	4.2	2	2
																					41.3887
																					24.9922
																					54.1383
